# Supplementary material for: The understanding of complex syntax in children with Down syndrome
Source: Wellcome Open Res. 2019 Feb 28;3:140. Originally published 2018 Nov 1. [Version 2] doi: 10.12688/wellcomeopenres.14861.2 (PMC6259485; doi:10.12688/wellcomeopenres.14861.2)
Supplement: Supplementary file 1 [file wellcomeopenres-3-16506-s0000.tgz]

Archive with 1 entries (1 files):
- 396f10d3-8e6f-4ff8-a20f-5204f0eb89a1_Sentence_description_for_Open_Science.docx
